# Supplementary material for: Microstructure Evolution and Its Correlation with Performance in Nitrogen-Containing Porous Carbon Prepared by Polypyrrole Carbonization: Insights from Hybrid Calculations
Source: Materials (Basel). 2022 May 22;15(10):3705. doi: 10.3390/ma15103705 (PMC9147853; doi:10.3390/ma15103705)
Supplement: Supplementary file 1 [file materials-15-03705-s001.zip]

Archive with 1 entries (1 files):
- materials-1702764-supplementary.pdf
